# Supplementary material for: Development of Human Monoclonal Antibody for Claudin-3 Overexpressing Carcinoma Targeting
Source: Biomolecules. 2019 Dec 28;10(1):51. doi: 10.3390/biom10010051 (PMC7022679; doi:10.3390/biom10010051)
Supplement: Supplementary file 1 [file biomolecules-10-00051-s001.zip]

Archive with 1 entries (1 files):
- biomolecules-640889-SI.pdf
